# Supplementary material for: Microcystin-degrading bacteria reduce bioaccumulation in Fragaria vulgaris and enhance fruit yield and quality
Source: Environ Sci Pollut Res Int. 2024 Aug 28;31(42):54502–24. doi: 10.1007/s11356-024-34568-0 (PMC11413101; doi:10.1007/s11356-024-34568-0)
Supplement: Supplementary file 1 — Supplementary file1 (XLSM 31 KB) [file 11356_2024_34568_MOESM1_ESM.xlsm]

## Sheet: 6 Standards (2)
	** USER MUST ONLY INPUT VALUES IN GREY-COLORED CELLS **					Kit Lot #									Before you start:
	Enter the absorbance values of each standard into the grey boxes														Check that "solver" is installed
	Std 0	Std 1	Std 2	Std 3	Std 4	Std 5
	1.366	1.271	0.869	0.525	0.374	0.269						0.059			Input OD values for standards (Fig 4 in protocol)
	1.181	1.062	0.876	0.608	0.369	0.269						0.061			Select solver (Target Cell: $e$32 - Cell Changes: $c$35:$c$38 - Optimize: Minimize - GRG Nonlinear )
															"Solve"
															Check graph and parametres (A>0.7; D<0.1;
															Calculate MC TADDA-concentration in samples in wells:
															Input average OD of unknown samples in cell c48 (sample 1) , c49 (sample 2)….
															Calculated ELISA MCTADDA concentration are given automatically in cell d48 (sample 1), c49 (sample 2),….
															Sample concentrations should only be used from datapoints that are within the valid working range of the standard curve
															If OD is outsite the Ic20 to Ic80 range, dilution sholud be adjusted and the samples assayed again
	Enter the standard concentrations of each standard into the grey boxes
	Standards (ng/ml)	OD (averaged)	Predicted values	Residual Squares	B/Bo	Std Dev	%CV
	0	1.2735	1.84913	0.331355		0.130815	10.2721
	0.15	1.1665	1.62876	0.213681	0.91598	0.147785	12.6691									OD	MCTADDA-conc	X=C x ((A-Y)/(Y-D))^(1/B)
	0.4	0.8725	1.36986	0.247371	0.68512	0.00494975	0.567306								Ic20	0.60165	3.51924
	1	0.5665	1.02507	0.210282	0.444837	0.0586899	10.3601								Ic80	1.53726	0.226793
	2.5	0.3715	0.696848	0.105851	0.291716	0.00353553	0.951691
	5	0.269	0.522332	0.0641769	0.211229	0	0
	Sum Of Squares			1.17272
	Parameter (Y=(A-D)/(1+(X/C)^B)+D)			R-Squared
	A	1.84913	(Max.)	0.988705
	B	1.01117	(Slope)
	C	0.893387	(IC50)
	D	0.289778	(Min.)
	Enter descriptions and absorbance values of each sample and control into the grey boxes									Dilution Factor		AVERAGE
	Sample/Control	Absorbances	Std Dev	%CV	Sample Concentration (ng/ml)	Sample Concentration Avg (ng/ml)	Comments
	Control	0.578			3.87602							3.32992		Positive controle
	Control	0.665	0.0615183	9.89836	2.78381	3.32992
	Sample 1	0.572			3.97598					9.93995		10.447		Concentration of MCs/Without Bac with 10 µg/L
	Sample 1	0.55	0.0155563	2.77297	4.38164	4.17881				10.9541
	Sample 2	0.605			3.473					8.6825		9.04688
	Sample 2	0.585	0.0141421	2.37683	3.7645	3.61875				9.41126
	Sample 3	0.606			3.45939					8.64847		8.07255
	Sample 3	0.644	0.0268701	4.29921	2.99865	3.22902				7.49664
	Sample 4	0.722			2.30521					5.76303		6.94732
	Sample 4	0.622	0.0707107	22.7366	3.25264	2.77893				8.1316
	Sample 5	0.57			4.01024					16.041		18.0371		Concentration of MCs/Without Bac with 20 µg/L
	Sample 5	0.522	0.0339411	6.21632	5.0083	4.50927				20.0332
	Sample 6	0.53			4.81445					16.8506		17.2339
	Sample 6	0.521	0.00636396	1.21103	5.03347	4.92396				17.6171
	Sample 7	0.509			5.35328					18.7365		17.0712
	Sample 7	0.549	0.0282843	5.34674	4.40171	4.87749				15.406
	Sample 8	0.601			3.52833					12.3491		16.1121
	Sample 8	0.498	0.072832	29.2498	5.6786	4.60346				19.8751
	Sample 9	0.621			3.26498					3.26498		4.12416		Concentration of MCs/Without Bac in Lak dam water (CDL)
	Sample 9	0.523	0.0692965	91.4336	4.98334	4.12416				4.98334
	Sample 10	0.561			4.17064					4.17064		3.97538
	Sample 10	0.584	0.0162635	102.009	3.78011	3.97538				3.78011
	Sample 11	0.612			3.37947					3.37947		3.70351
	Sample 11	0.569	0.0304056	96.359	4.02756	3.70351				4.02756
	Sample 12	0.627			3.19203					3.19203		3.30554
	Sample 12	0.609	0.0127279	2.05953	3.41906	3.30554				3.41906
	Sample 13	0.667			2.76459					6.91147		7.00914		Concentration of MCs/ Bac 1 with 10 µg/L
	Sample 13	0.659	0.00565685	0.853221	2.84272	2.80365				7.1068
	Sample 14	0.686			2.59159					6.47896		6.37321
	Sample 14	0.696	0.00707107	1.02331	2.50698	2.54928				6.26746
	Sample 15	0.855			1.56156					3.90389		4.07353
	Sample 15	0.825	0.0212132	2.5512	1.69727	1.62941				4.24317
	Sample 16	0.491			5.90402					17.7121		16.675		Concentration of MCs/ Bac 1 with 20 µg/L
	Sample 16	0.75	0.183141	29.515	2.11323	4.00863				15.6379
	Sample 17	0.61			3.40578					8.51444		13.8443
	Sample 17	0.449	0.113844	21.5003	7.6697	5.53774				19.1743							Concentration of MCs/ Bac 2 with Lak dam water (CDL)
	Sample 18	0.591			3.67302					9.18254		11.1111
	Sample 18	0.514			5.21589	4.44445				13.0397
	Sample 19	0.627			3.19203					3.19203		3.44757		Concentration of MCs/ Bac 1 with Lak dam water (CDL)
	Sample 19	0.589	0.0268701	4.41942	3.70311	3.44757				3.70311
	Sample 20	0.686			2.59159					2.59159		3.1028
	Sample 20	0.595	0.0643467	10.0463	3.61401	3.1028				3.61401
	Sample 21	0.764			2.02568					2.02568		2.13327
	Sample 21	0.731	0.0233345	3.12168	2.24087	2.13327				2.24087
	Sample 22	0.738			2.1926					5.48149		5.4066		Concentration of MCs/ Bac 2 with 10 µg/L
	Sample 22	0.747	0.00636396	0.857099	2.13269	2.16264				5.33172
	Sample 23	0.841			1.62307					4.05766		4.0078
	Sample 23	0.85	0.00636396	0.752686	1.58317	1.60312				3.95793
	Sample 24	0.657			2.86278					2.86278		2.80417
	Sample 24	0.669	0.00848528	1.27983	2.74557	2.80417				2.74557
	Sample 25	0.579			3.85976					13.5092		13.2884		Concentration of MCs/ Bac 2 with 20 µg/L
	Sample 25	0.587	0.00565685	0.970301	3.7336	3.79668				13.0676
	Sample 26	0.541			4.56793					11.4198		11.4198
	Sample 26	0.541	0	0	4.56793	4.56793				11.4198
	Sample 27	0.838			1.63665					4.09163		3.60959
	Sample 27	0.938	0.0707107	8.51936	1.25102	1.44384				3.12756
	Sample 28	0.675			2.68968					2.68968		3.13738		Concentration of MCs/ Bac 2 with Lak dam water (CDL)
	Sample 28	0.597	0.0551543	8.67206	3.58508	3.13738				3.58508
	Sample 29	0.605			3.473					3.473		2.88911
	Sample 29	0.722	0.0827315	12.469	2.30521	2.88911				2.30521
	Sample 30	0.792			1.86511					1.86511		1.84905
	Sample 30	0.798	0.00424264	0.533665	1.83298	1.84905				1.83298
	Sample 31	0.564			4.11601					10.29		7.9461		Concentration of MCs/ Bac 3 with 10 µg/L
	Sample 31	0.731	0.118087	18.2373	2.24087	3.17844				5.60217
	Sample 32	0.732			2.23388					5.5847		7.01668
	Sample 32	0.612	0.0848528	15.1388	3.37947	2.80667				8.44867
	Sample 33	0.69			2.55724					6.3931		5.48118
	Sample 33	0.799	0.191626	25.7389	1.8277	2.19247				4.56926
	Sample 34	0.567			4.06256					16.2502		16.6159		Concentration of MCs/ Bac 3 with 20 µg/L
	Sample 34	0.557	0.00707107	1.2582	4.24537	4.15397				16.9815
	Sample 35	0.543			4.5254					13.5762		14.5718
	Sample 35	0.515	0.019799	3.74272	5.18914	4.85727				15.5674
	Sample 36	0.528			4.8617					12.1542		12.0371
	Sample 36	0.532	0.00282843	1.06332	4.76797	4.81483				11.9199
	Sample 37	0.618			3.30245					3.30245		3.39458		Concentration of MCs/ Bac 3 with Lak dam water (CDL)
	Sample 37	0.604	0.00989949	1.62021	3.4867	3.39458				3.4867
	Sample 38	0.611			3.39258					3.39258		3.22309
	Sample 38	0.639	0.019799	3.16784	3.05359	3.22309				3.05359
	Sample 39	0.629			3.16828					3.16828		2.98089
	Sample 39	0.664	0.0247487	3.82811	2.7935	2.98089				2.7935
